# Supplementary material for: Identification of Neoadjuvant Chemotherapy Response in Muscle-Invasive Bladder Cancer by Fourier-Transform Infrared Micro-Imaging
Source: Cancers (Basel). 2021 Dec 21;14(1):21. doi: 10.3390/cancers14010021 (PMC8750189; doi:10.3390/cancers14010021)
Supplement: Supplementary file 1 [file cancers-14-00021-s001.zip]

Archive with 1 entries (1 files):
- cancers-1474327-supplementary.pdf
